# Supplementary material for: Molecular basis of ligand-dependent Nurr1-RXRα activation
Source: eLife. 2023 Apr 27;12:e85039. doi: 10.7554/eLife.85039 (PMC10259986; doi:10.7554/eLife.85039)
Supplement: Figure 4—source data 1. [file elife-85039-fig4-data1.zip]

Archive with 3 entries (2 files):
- Figure 4ΓÇôsource data 1/
- Figure 4ΓÇôsource data 1/Figure 4ΓÇôsource data 1.xlsx
- __MACOSX/Figure 4ΓÇôsource data 1/._Figure 4ΓÇôsource data 1.xlsx
