# Supplementary material for: Molecular basis of ligand-dependent Nurr1-RXRα activation
Source: eLife. 2023 Apr 27;12:e85039. doi: 10.7554/eLife.85039 (PMC10259986; doi:10.7554/eLife.85039)
Supplement: Figure 5—source data 1. [file elife-85039-fig5-data1.zip]

Archive with 31 entries (30 files):
- Figure 5-source data 1/
- Figure 5-source data 1/BRF110.pdf
- __MACOSX/Figure 5-source data 1/._BRF110.pdf
- Figure 5-source data 1/HX531.pdf
- __MACOSX/Figure 5-source data 1/._HX531.pdf
- Figure 5-source data 1/Danthron.pdf
- __MACOSX/Figure 5-source data 1/._Danthron.pdf
- Figure 5-source data 1/9cRA.pdf
- __MACOSX/Figure 5-source data 1/._9cRA.pdf
- Figure 5-source data 1/PA452.pdf
- __MACOSX/Figure 5-source data 1/._PA452.pdf
- Figure 5-source data 1/CD3254.pdf
- __MACOSX/Figure 5-source data 1/._CD3254.pdf
- Figure 5-source data 1/Bexarotene.pdf
- __MACOSX/Figure 5-source data 1/._Bexarotene.pdf
- Figure 5-source data 1/HX600.pdf
- __MACOSX/Figure 5-source data 1/._HX600.pdf
- Figure 5-source data 1/SR11237.pdf
- __MACOSX/Figure 5-source data 1/._SR11237.pdf
- Figure 5-source data 1/UVI3003.pdf
- __MACOSX/Figure 5-source data 1/._UVI3003.pdf
- Figure 5-source data 1/Rhein.pdf
- __MACOSX/Figure 5-source data 1/._Rhein.pdf
- Figure 5-source data 1/LG100754.pdf
- __MACOSX/Figure 5-source data 1/._LG100754.pdf
- Figure 5-source data 1/DMSO.pdf
- __MACOSX/Figure 5-source data 1/._DMSO.pdf
- Figure 5-source data 1/LG100268.pdf
- __MACOSX/Figure 5-source data 1/._LG100268.pdf
- Figure 5-source data 1/IRX4204.pdf
- __MACOSX/Figure 5-source data 1/._IRX4204.pdf
