# Supplementary material for: Molecular basis of ligand-dependent Nurr1-RXRα activation
Source: eLife. 2023 Apr 27;12:e85039. doi: 10.7554/eLife.85039 (PMC10259986; doi:10.7554/eLife.85039)
Supplement: Figure 6—source code 1. [file elife-85039-fig6-code1.zip]

Archive with 10 entries (9 files):
- source code 1ΓÇôNMR LineShapeKin/
- __MACOSX/._source code 1ΓÇôNMR LineShapeKin
- source code 1ΓÇôNMR LineShapeKin/MATLAB NMR LineShapeKin scripts.zip
- __MACOSX/source code 1ΓÇôNMR LineShapeKin/._MATLAB NMR LineShapeKin scripts.zip
- source code 1ΓÇôNMR LineShapeKin/README.txt
- __MACOSX/source code 1ΓÇôNMR LineShapeKin/._README.txt
- source code 1ΓÇôNMR LineShapeKin/setup.txt
- __MACOSX/source code 1ΓÇôNMR LineShapeKin/._setup.txt
- source code 1ΓÇôNMR LineShapeKin/U_L2_As_Bs.txt
- __MACOSX/source code 1ΓÇôNMR LineShapeKin/._U_L2_As_Bs.txt
