# Supplementary material for: Molecular basis of ligand-dependent Nurr1-RXRα activation
Source: eLife. 2023 Apr 27;12:e85039. doi: 10.7554/eLife.85039 (PMC10259986; doi:10.7554/eLife.85039)
Supplement: Figure 6—source code 1. [file elife-85039-fig6-code1.zip › source code 1ΓÇôNMR LineShapeKin/README.txt]

This ZIP file contains two input files to MATLAB scripts used by NMR LineShapeKin to simulate the "U_L2" model (Ligand binding to a receptor competing with ligand dimerization). 

https://lineshapekin.net/LineShapeKin_Simulation_4.1/Manuals/tutorial_U_L2.htm


input files (n=2)
	- setup.txt
	- U_L2_As_Bs.txt

See two line note in U_L2_As_Bs.txt for detail on how to run the different simulations.
