# Supplementary material for: Molecular basis of ligand-dependent Nurr1-RXRα activation
Source: eLife. 2023 Apr 27;12:e85039. doi: 10.7554/eLife.85039 (PMC10259986; doi:10.7554/eLife.85039)
Supplement: Figure 6—figure supplement 3—source data 1. [file elife-85039-fig6-figsupp3-data1.zip]

Archive with 7 entries (6 files):
- Figure 6-figure supplement 3-source data 1/
- Figure 6-figure supplement 3-source data 1/full raw unedited gel annotated.jpg
- __MACOSX/Figure 6-figure supplement 3-source data 1/._full raw unedited gel annotated.jpg
- Figure 6-figure supplement 3-source data 1/.DS_Store
- __MACOSX/Figure 6-figure supplement 3-source data 1/._.DS_Store
- Figure 6-figure supplement 3-source data 1/full raw unedited gel.jpg
- __MACOSX/Figure 6-figure supplement 3-source data 1/._full raw unedited gel.jpg
